# Supplementary material for: Cecal Microbial Diversity and Metabolome Reveal a Reduction in Growth Due to Oxidative Stress Caused by a Low-Energy Diet in Donkeys
Source: Antioxidants (Basel). 2024 Nov 11;13(11):1377. doi: 10.3390/antiox13111377 (PMC11591121; doi:10.3390/antiox13111377)
Supplement: Supplementary file 1 [file antioxidants-13-01377-s001.zip]

Archive with 3 entries (3 files):
- Supplementary-tableS1.pdf
- Supplementary-figureS1.pdf
- Supplementary-figureS2.pdf
